# Supplementary material for: Full-length transcriptome sequences and the identification of putative genes for flavonoid biosynthesis in safflower
Source: BMC Genomics. 2018 Jul 24;19:548. doi: 10.1186/s12864-018-4946-9 (PMC6057038; doi:10.1186/s12864-018-4946-9)
Supplement: Supplementary file 1 — Table S1. Primers used in RT-PCR. The gene name in our study, forword and reverse primer sequences are listed in the table. Table S2. Sequencing data statistics. The cDNA size, SMRT cells, post-Filter polymerase reads, and post-Filter Subreads N50, et al. are listed in the table. Table S3. Full length sequence data. The number of filtered short reads, number of non-full-length reads, number of full-length reads, et al. are listed in the table. Table S4. Clustering results by ICE. The average consensus isoforms read length, number of polished high-quality isoforms, et al. are listed in the table. Table S5. New Isoform predictions. Table S6. KEGG analyses. Table S7. The flavonoid biosynthesis gene information. The ID of flavonoid biosynthesis gene, the domain by pfam, et al. are listed in the table. Table S8. The flavonoid gene sequence in rice, Arabidopsis thaliana. The ID in NCBI, protein sequence, et al. are listed in the table. Table S9. SSR analysis. Table S10. lncRNA sequences ID. Table S11. ROI statistics. Reads of insert statistics. The cDNA size, the reads of insert, et al. are listed in the table. (XLSX 58 kb) [file 12864_2018_4946_MOESM1_ESM.xlsx]

## Sheet: Supplementary Table 1
Supplementary Table 1 Primers used in RT-PCR
Gene name in our study	Forword	Reverse
CtC3H1	GAGGAACCAAGCAGCATT	GCAGTAGTCGGTAGTCGTGT
CtC3H2	CGTTGGCTACTGCTAGATT	CTGGAGGTATGGGAGGTT
CtC3H3	GACTACGGGCCGCACTAT	CAGCAGACTCTTGCCATTT
CtC3H4	GTTCTTTGAGGAGGATGTGG	TTGTTTGGCAATCGTGGT
CtC3H5	ATTTGGGCGGATTATGGA	TGATGGCTTTCGTGAGGC
CtC3H6	CCGCAACTAATGAAGCAA	CTGGCAAGAATCGACTGG
CtC3H7	GTTCGTGAGGAGGAGGTT	TCTGTTCCAGCAGCAAATA
CtC3H8	CTTATGGCAGTAGCAGAACA	GAGAACGCAGAAGTGAGG
CtC4H1	AGCCGTGGTCAAAGAAAC	CAACGCCAGAATAATCCC
CtC4H2	AAATCCAAGCGAAACTGA	GCAAACTAAACTGCCCAC
CtCHI1	ATCATTTCCCATTTCCTC	GTATAGTCCCTCCGCTTT
CtCHI2	ACAACGCCCGATGGATTA	GCTCAAGCGGTTTGCCTA
CtCHI3	AAAGCAACTGCAAATGTC	CCTTAAATGGGCTTATTG
CtCHI4	AACAACGCCCGATGGATT	TTCGCTTCAGGAGAAACACC
CtF3H1	CTGATAAGCCCAAAGAGT	TATGGATAGTCGGTTCGT
CtF3H2	CTGATAATCGAAAGAGT	TAGAGGACTTCGGTTCGT
CtF3H3	CTTGTTTCATAGGGTTTG	TTATACTTCCCATTGCTC
CtF3H4	ATCTCAGAAGCCAGCAAA	GCCAAACCCTATGAAACA
CtF3H5	CACCTTGATGTTCGCTCTA	CCTGACGGACTCACTTTCT
CtF3H6	TCTCCATCGGCGTCATCC	CCTCGGCGACTTCATTCC
CtCHS1	TATCAAGCCGATTACCCTG	CTTCGACCACGACCACAT
CtCHS2	CATCTATCAAGCCGATTACC	GAGCAAACCACGAGGACA
CtCHS3	GACCTAGCCGAGAACAACG	TTCCCATACTCACTCAACACCT
CtOMT1	CGAATCGCTGGCTCTACC	GCCGCAAGTGCTTTGTTA
CtOMT2	AATGTGCGTTGAGGTTTC	ACTTCAGGAGGAGGTTCA
CtOMT3	CACTTTGGAATGGGTCTT	GTGCCACAACAATCGTCT
CtOMT4	CCCGACGATGGAAAGATA	TCAGTTGATGCGACGACA
CtOMT5	AAGGAGGTGGTCTGTAGG	TGTATGTTTGTATCATCGA
CtOMT6	TTCTTTCTACCGCCCTTGC	TCGTAGCCGATGACTCCC
CtLAD1	AGAATACATCCGCCCACA	TTACTCCCGTACCCTTGC
CtHCT3	ACCATCAAAGCCAACTCC	CTGTGAGCCCGTCTTCTG
CtHCT2	ATCCACGGACCTACCAAT	TAACTTCTCCAGCAAACG
CtHCT4	GTGTCAGTTGGGTTCATT	TAGCCTTATCGTTATTCG
CtHCT1	TTCCCTAACAACGCTTCC	CAATCTCCTTCTGGCATC
CtHCT5	AACCTTCCAGCCCTACGC	AATCCGACTCCGCCTCAA
CtHCT6	TCCATACCAGACTGCCCTAA	TGCGTTACCTGTGCGAAA
CtHCT7	GTGACGATGATGGCAGAG	GGGTGGTATTCAAGGTGG
CtHCT8	CCGAAAGAAACACGACTG	AACTCAAGGTAGGGAAAGG
CtHCT9	TCATGTTCTTACGGTTTGT	GACGGTCGGGATTAGTTT
CtHCT10	TCATCCCTGCCTATTGCT	AGATCGACGTTAGAGTTCCA
CtHCT11	GATGGGAGGACGGTTGAA	AAGGGTGGGAGGGTTAGG
CtHCT12	ATGGCATCTTTACAAATAACCG	CAACTCCTAGCGACACCC
CtHCT13	GTTACCGAGCCCGATTAA	TTTCCGTAGAAGGTTTGTG
CtHCT14	TCCCTAACACGGACAAGC	TCCTCCCATCGGATAAAA
Ct28-F	GGGTCCTTTCACGTTTCTGA	GGCCTGACTTATCGGTAGCA

## Sheet: Supplementary Table 2
Supplementary Table 2 Sequencing data statistics
Sample Name	Sample ID	cDNA size	SMRT Cells	Polymerase Reads	Post-Filter Polymerase Reads	Post-Filter Total Number of Subread Bases	Post-Filter Number of Subread	Post-Filter Subreads N50	Post-Filter Mean Subread length
safflower	T01	1-2K	2	300584	196702	3832860785	2341126	1637	1637
safflower	T01	2-3K	2	300584	213435	4147437117	1555767	2665	2665
safflower	T01	3-6K	1	150292	107761	2445516415	651227	3755	3899

## Sheet: Supplementary Table 3
Supplementary Table 3 Full length sequence data
mples	cDNA Size	Reads of Insert	Number of five prime reads	Number of three prime reads	Number of poly-A reads	Number of filtered short reads	Number of non-full-length reads	Number of full-length reads	Number of full-length non-chimeric reads	Average full-length non-chimeric read length	Full-Length Percentage (FL%)	Artificial Concatemers（%）
T01	1-2k	141665	94980	101998	100484	14251	44797	82617	82287	1393	0.5832	0.004
T01	2-3k	129588	85207	90422	90067	6863	48651	74074	74012	2368	0.5716	0.0008
T01	3-6k	67649	46260	47817	47540	1443	26356	39850	39815	3729	0.5891	0.0009

## Sheet: SupplementaryTable 4
Supplementary Table 4 Clustering results by ICE
Samples	cDNA Size	Number of consensus isoforms	Average consensus isoforms read length	Number of polished high-quality isoforms	Number of polished low-quality isoforms	Percent of polished high-quality isoforms(%)
T01	1-2k	33323	1440	27395	5928	0.8221
T01	2-3k	28517	2426	21367	7150	0.7493
T01	3-6k	18086	3796	12132	5954	0.6708

## Sheet: Supplementary Table 5
Supplementary Table 5 New Isoform predictions
Annotated databases	New Isoform Number	The proportion
COG	13543	0.386777
GO	20072	0.57324
KEGG	14988	0.428045
KOG	22639	0.646551
Pfam	26763	0.76433
Swiss-Prot	25669	0.733086
eggNOG	18298	0.522576
nr	34815	0.994288
All	35015

## Sheet: Supplementary Table 6
Supplementary Table 6 KEGG analyses
pathway	pathway_id	Gene_number
Protein processing in endoplasmic reticulum	ko04141	520
Carbon metabolism	ko01200	513
Biosynthesis of amino acids	ko01230	490
Spliceosome	ko03040	457
Starch and sucrose metabolism	ko00500	398
Plant hormone signal transduction	ko04075	366
mRNA surveillance pathway	ko03015	361
RNA transport	ko03013	339
Endocytosis	ko04144	319
Plant-pathogen interaction	ko04626	293
Purine metabolism	ko00230	280
Ubiquitin mediated proteolysis	ko04120	273
Glycolysis / Gluconeogenesis	ko00010	270
Oxidative phosphorylation	ko00190	264
RNA degradation	ko03018	262
Amino sugar and nucleotide sugar metabolism	ko00520	261
Pyruvate metabolism	ko00620	244
Arginine and proline metabolism	ko00330	236
Peroxisome	ko04146	232
Fatty acid metabolism	ko01212	230
Cysteine and methionine metabolism	ko00270	209
Phenylpropanoid biosynthesis	ko00940	209
Ribosome	ko03010	206
Pyrimidine metabolism	ko00240	202
Glycerophospholipid metabolism	ko00564	190
Phagosome	ko04145	176
Pentose and glucuronate interconversions	ko00040	170
Ribosome biogenesis in eukaryotes	ko03008	169
Valine, leucine and isoleucine degradation	ko00280	159
Glutathione metabolism	ko00480	159
Lysine degradation	ko00310	155
Carbon fixation in photosynthetic organisms	ko00710	155
Galactose metabolism	ko00052	154
Citrate cycle (TCA cycle)	ko00020	153
Glycerolipid metabolism	ko00561	145
alpha-Linolenic acid metabolism	ko00592	145
Fatty acid degradation	ko00071	142
Alanine, aspartate and glutamate metabolism	ko00250	136
Circadian rhythm - plant	ko04712	136
Phenylalanine metabolism	ko00360	135
Inositol phosphate metabolism	ko00562	129
Glyoxylate and dicarboxylate metabolism	ko00630	123
Aminoacyl-tRNA biosynthesis	ko00970	123
Ascorbate and aldarate metabolism	ko00053	120
Glycine, serine and threonine metabolism	ko00260	120
Fructose and mannose metabolism	ko00051	119
Phosphatidylinositol signaling system	ko04070	118
Biosynthesis of unsaturated fatty acids	ko01040	114
Fatty acid biosynthesis	ko00061	111
2-Oxocarboxylic acid metabolism	ko01210	109
Proteasome	ko03050	109
beta-Alanine metabolism	ko00410	107
Nucleotide excision repair	ko03420	106
Terpenoid backbone biosynthesis	ko00900	104
Cyanoamino acid metabolism	ko00460	103
Pentose phosphate pathway	ko00030	93
N-Glycan biosynthesis	ko00510	92
Phenylalanine, tyrosine and tryptophan biosynthesis	ko00400	90
Tryptophan metabolism	ko00380	88
Sphingolipid metabolism	ko00600	84
Protein export	ko03060	80
Tyrosine metabolism	ko00350	79
Ether lipid metabolism	ko00565	79
Homologous recombination	ko03440	79
Regulation of autophagy	ko04140	78
Porphyrin and chlorophyll metabolism	ko00860	76
Linoleic acid metabolism	ko00591	75
Basal transcription factors	ko03022	69
Mismatch repair	ko03430	66
Ubiquinone and other terpenoid-quinone biosynthesis	ko00130	63
RNA polymerase	ko03020	63
Other glycan degradation	ko00511	61
Propanoate metabolism	ko00640	61
ABC transporters	ko02010	61
Photosynthesis	ko00195	60
Nitrogen metabolism	ko00910	60
Histidine metabolism	ko00340	53
DNA replication	ko03030	52
Tropane, piperidine and pyridine alkaloid biosynthesis	ko00960	51
SNARE interactions in vesicular transport	ko04130	51
Steroid biosynthesis	ko00100	50
Carotenoid biosynthesis	ko00906	50
Sulfur metabolism	ko00920	50
Isoquinoline alkaloid biosynthesis	ko00950	46
One carbon pool by folate	ko00670	45
Fatty acid elongation	ko00062	44
Selenocompound metabolism	ko00450	44
Flavonoid biosynthesis	ko00941	44
Butanoate metabolism	ko00650	42
Pantothenate and CoA biosynthesis	ko00770	40
Folate biosynthesis	ko00790	37
Base excision repair	ko03410	37
Glycosylphosphatidylinositol(GPI)-anchor biosynthesis	ko00563	36
Other types of O-glycan biosynthesis	ko00514	35
Cutin, suberine and wax biosynthesis	ko00073	34
Arachidonic acid metabolism	ko00590	34
Nicotinate and nicotinamide metabolism	ko00760	33
Limonene and pinene degradation	ko00903	33
Valine, leucine and isoleucine biosynthesis	ko00290	32
Zeatin biosynthesis	ko00908	32
Stilbenoid, diarylheptanoid and gingerol biosynthesis	ko00945	31
Sesquiterpenoid and triterpenoid biosynthesis	ko00909	30
Glycosaminoglycan degradation	ko00531	27
Photosynthesis - antenna proteins	ko00196	25
Lysine biosynthesis	ko00300	25
Biotin metabolism	ko00780	24
Taurine and hypotaurine metabolism	ko00430	23
Thiamine metabolism	ko00730	21
Synthesis and degradation of ketone bodies	ko00072	16
Glycosphingolipid biosynthesis - globo series	ko00603	16
Sulfur relay system	ko04122	16
Riboflavin metabolism	ko00740	15
Diterpenoid biosynthesis	ko00904	15
C5-Branched dibasic acid metabolism	ko00660	14
Monoterpenoid biosynthesis	ko00902	14
Non-homologous end-joining	ko03450	13
Vitamin B6 metabolism	ko00750	11
Anthocyanin biosynthesis	ko00942	11
Caffeine metabolism	ko00232	10
Glycosphingolipid biosynthesis - ganglio series	ko00604	9
Degradation of aromatic compounds	ko01220	8
Brassinosteroid biosynthesis	ko00905	6
Lipoic acid metabolism	ko00785	5
Flavone and flavonol biosynthesis	ko00944	4
Glucosinolate biosynthesis	ko00966	1

## Sheet: Supplementary Table 7
Supplementary Table 7 Information on flavonoid biosynthesis gene
Gene name in our study	ID of the raw data	domain by pfam	domain sequence	AA length
CtC3H1	c35908/f1p2/1417	Cytochrome P450	21-284	311
CtC3H2	c4542/f1p0/2242	Cytochrome P450	13-199	226
CtC3H3	c24608/f1p2/1865	Cytochrome P450	31-403	417
CtC3H4	c7614/f2p2/1325	Cytochrome P450	14-330	357
CtC3H5	c2785/f2p3/2120	Cytochrome P450	37-488	515
CtC3H6	c24974/f1p4/1738	Cytochrome P450	31-487	510
CtC3H7	c4865/f1p5/1711	Cytochrome P450	30-439	446
CtC3H8	c31012/f1p0/1206	Cytochrome P450	1-299	325
CtC4H1	c15299/f1p0/1297	Cytochrome P450	1-147	151
CtC4H2	c6264/f2p4/1749			437
CtCHI1	c27796/f1p0/987			65
CtCHI2	c25701/f1p0/1853	Chalcone-flavanone isomerase	1-68	131
CtCHI3	c22613/f1p1/1044	Chalcone-flavanone isomerase	13-214	232
CtCHI4	c7806/f1p0/997	Chalcone-flavanone isomerase	13-215	217
CtF3H1	c33364/f2p2/1070	2OG-Fe(II) oxygenase superfamily	114-212	277
CtF3H2	c14117/f2p4/1397	non-haem dioxygenase in morphine synthesis N-terminal; 2OG-Fe(II) oxygenase superfamily	38-151; 198-216	361
CtF3H3	c7847/f1p1/756	2OG-Fe(II) oxygenase superfamily	13-109	148
CtF3H4	c32241/f1p3/1260	non-haem dioxygenase in morphine synthesis N-terminal; 2OG-Fe(II) oxygenase superfamily	43-151; 201-297	336
CtF3H5	c17918/f1p0/4173			104
CtF3H6	c18785/f1p0/1755	Cytochrome P450	30-142	156
CtCHS1	c24898/f1p1/1368	Chalcone and stilbene synthases, N-terminal domain	2-180; 190-340	346
CtCHS2	c35016/f1p2/1448	Chalcone and stilbene synthases, N-terminal domain	7-231; 241-391	397
CtCHS3	c717/f26p4/1358	Chalcone and stilbene synthases, N-terminal domain	13-234; 244-394	401
CtOMT1	c15410/f1p0/1090	O-methyltransferase	1-68	70
CtOMT2	c6977/f1p1/6959	O-methyltransferase	17-220	221
CtOMT3	c40033/f1p0/964	O-methyltransferase	3-141	144
CtOMT4	c24970/f1p0/1077	O-methyltransferase	35-246	247
CtOMT5	c5638/f1p4/1138	O-methyltransferase	35-246	247
CtOMT6	c32923/f1p1/972	O-methyltransferase	32-243	244
CtLAD1	c16701/f1p0/1470	non-haem dioxygenase in morphine synthesis N-terminal	47-119	153
CtHCT3	c3581/f2p0/1664	Transferase family	43-248	253
CtHCT2	c25781/f1p0/1727			143
CtHCT4	c31605/f1p0/2184	Transferase family	7-176	264
CtHCT1	c9737/f5p1/1816	Transferase family	90-508	526
CtHCT5	c2848/f8p0/1533	Transferase family	24-456	457
CtHCT6	c41592/f3p1/1624	Transferase family	1-370	376
CtHCT7	c3945/f1p2/1709	Transferase family	11-443	447
CtHCT8	c21880/f1p0/2188	Transferase family	1-297	323
CtHCT9	c2529/f2p0/2693	Transferase family	1-391	425
CtHCT10	c3714/f1p1/1811	Transferase family	7-268	273
CtHCT11	c27360/f1p2/1536	Transferase family	1-429	434
CtHCT12	c9668/f1p1/2468	Transferase family	1-169	174
CtHCT13	c23973/f1p1/1772			123
CtHCT14	c36004/f1p3/1891	Transferase family	1-324	328

## Sheet: Supplementary Table 8
Supplementary Table 8 The flavonoid gene sequence in rice, Arabidopsis thaliana
Gene Name in our study	ID in NCBI	Protein sequence
OsC3H	4339188	MDVASLLPFALALVAIPISLALLDRLRLGRIPPGPRPWPMVGNLWQIKPVRCRGFLEWAE RYGPIVSVWFGSSLNVVVSTSELAKEVLKENDQLLADRPRNRSTQRFSRNGMDLIWADYG PHYIKVRKLCNLELFTPKRLEALRPIREDEVTAMVESVHRAVTQPGSEHKPIVVRNHLAM VAFNNITRLAFGKRFMNANGDIDEQGREFKTIVNNGIKIGASLSVAEYIWYLRWLCPLNE ELYKTHNERRDRLTKKIIDEHAKALKESGAKQHFVDALFTLREQYDLSDDTVIGLLWDMI TAGMDTTVISVEWAMAELVRNPRVQKKLQEELDRVVGRDRVMSETDFQSLPYLNAVVKES LRLHPPTPLMLPHKASTNVKIGGYNIPKGANVM…
OsC4H	9270590	MDLLFVERLLVGLLAAAVVAIAVSKLRGRKLRLPPGPTPVPVFGNWLQVGDDLNHRNLAA LARRFGDIFLLRMGQRNLVVVSSPPLAREVLHTQGVEFGSRTRNVVFDIFTGKGQDMVFT VYGDHWRKMRRIMTVPFFTGKVVQRHRAGWEAEAAAVVDGLRADPXRRRLQLMMYSNVYR IMFDRRFESADDPLFLRLKALNGERSRLAQSFEYNYGDFIPILRPFLRGYLRICEEVKET RLKLFKDFFLEERKKLASTKAMDNNGLKCAIDHILEAQQKGEINEDNVLYIVENINVAAI ETTLWSMEWAIAELVNHGEIQEKLRRELDTVLGPGRQITEPDTHRLPYLQAVVKETLRLR MAIPLLVPHMNLRDAELAGYGIPAESKVLVNAW…
AtC4H	AT2G30490	MDLLLLEKSLIAVFVAVILATVISKLRGKKLKLPPGPIPIPIFGNWLQVGDDLNHRNLVDYAKKFGDLFLLRMGQRNLVVVSSPDLTKEVLLTQGVEFGSRTRNVVFDIFTGKGQDMVFTVYGEHWRKMRRIMTVPFFTNKVVQQNREGWEFEAASVVEDVKKNPDSATKGIVLRKRLQLMMYNNMFRIMFDRRFESEDDPLFLRLKALNGERSRLAQSFEYNYGDFIPILRPFLRGYLKICQDVKDRRIALFKKYFVDERKQIASSKPTGSEGLKCAIDHILEAEQKGEINEDNVLYIVENINVAAIETTLWSIEWGIAELVNHPEIQSKLRNELDTVLGPGVQVTEPDLHKLPYLQAVVKETLRLRMAIPLLVPHMNLHDAKLAGYDIPAESKILVN…
AtOMT1	AT2G36790	MAFEKNNEPFPLHFVLFPFMAQGHMIPMVDIARLLAQRGVLITIVTTPHNAARFKNVLNRAIESGLPINLVQVKFPYQEAGLQEGQENMDLLTTMEQITSFFKAVNLLKEPVQNLIEEMSPRPSCLISDMCLSYTSEIAKKFKIPKILFHGMGCFCLLCVNVLRKNREILDNLKSDKEYFIVPYFPDRVEFTRPQVPVETYVPAGWKEILEDMVEADKTSYGVIVNSFQELEPAYAKDFKEARSGKAWTIGPVSLCNKVGVDKAERGNKSDIDQDECLEWLDSKEPGSVLYVCLGSICNLPLSQLLELGLGLEESQRPFIWVIRGWEKYKELVEWFSESGFEDRIQDRGLLIKGWSPQMLILSHPSVGGFLTHCGWNSTLEGITAGLPMLTWPLFADQF…
AtOMT2	AT4G34050	MCVTHQEKHNRLISPKKTKTQREKEREMATTTTEATKTSSTNGEDQKQSQNLRHQEVGHKSLLQSDDLYQYILETSVYPREPESMKELREVTAKHPWNIMTTSADEGQFLNMLIKLVNAKNTMEIGVYTGYSLLATALALPEDGKILAMDVNRENYELGLPIIEKAGVAHKIDFREGPALPVLDEIVADEKNHGTYDFIFVDADKDNYINYHKRLIDLVKIGGVIGYDNTLWNGSVVAPPDAPMRKYVRYYRDFVLELNKALAADPRIEICMLPVGDGITICRRIS
AtCHS	AT5G13930	MVMAGASSLDEIRQAQRADGPAGILAIGTANPENHVLQAEYPDYYFRITNSEHMTDLKEKFKRMCDKSTIRKRHMHLTEEFLKENPHMCAYMAPSLDTRQDIVVVEVPKLGKEAAVKAIKEWGQPKSKITHVVFCTTSGVDMPGADYQLTKLLGLRPSVKRLMMYQQGCFAGGTVLRIAKDLAENNRGARVLVVCSEITAVTFRGPSDTHLDSLVGQALFSDGAAALIVGSDPDTSVGEKPIFEMVSAAQTILPDSDGAIDGHLREVGLTFHLLKDVPGLISKNIVKSLDEAFKPLGISDWNSLFWIAHPGGPAILDQVEIKLGLKEEKMRATRHVLSEYGNMSSACVLFILDEMRRKSAKDGVATTGEGLEWGVLFGFGPGLTVETVVLHSVPL
OsCHS	4350636	MAAAVTVEEVRRAQRAEGPATVLAIGTATPANCVYQADYPDYYFRITKSEHMVELKEKFK RMCDKSQIRKRYMHLTEEILQENPNMCAYMAPSLDARQDIVVVEVPKLGKAAAQKAIKEW GQPRSRITHLVFCTTSGVDMPGADYQLAKMLGLRPNVNRLMMYQQGCFAGGTVLRVAKDL AENNRGARVLAVCSEITAVTFRGPSESHLDSMVGQALFGDGAAAVIVGSDPDEAVERPLF QMVSASQTILPDSEGAIDGHLREVGLTFHLLKDVPGLISKNIERALGDAFTPLGISDWNS IFWVAHPGGPAILDQVEAKVGLDKERMRATRHVLSEYGNMSSACVLFILDEMRKRSAEDG HATTGEGMDWGVLFGFGPGLTVETVVLHSVPIT…
OsHCT	4329959	MKINVRGSTMVRPAEETPRVRLWNSSLDLVVPRFHTPSVYFFRRGEAAAAEGGSYFDGER MRRALAEALVPFYPMAGRLAHDEDGRVEIDCNGEGVLFVEADAPGATVDDFGDFAPTMDL KRLIPTVDYTDGISSFPILVLQVTHFKCGGVALGVGMQHHVADGFSGLHFINSWADLCRG VPIAVMPFIDRTLVRARDPPAPSHPHVEYQPAPAMLAPEPPQALTAKPAPPPTAVDIFKL SRSDLGRLRSQLPRGEGAPRYSTYAVLAAHVWRCASLARGLPAEQPTKLYCATDGRQRLQ PSLPDGYFGNVIFTATPLAEAGRVTGSLADGAATIQSALDRMDSGYCRSALDYLELQPDL SALVRGAHTFRCPNLGLTSWVRLPIHDADFGWG…
AtHCT	AT5G48930	MKINIRDSTMVRPATETPITNLWNSNVDLVIPRFHTPSVYFYRPTGASNFFDPQVMKEALSKALVPFYPMAGRLKRDDDGRIEIDCNGAGVLFVVADTPSVIDDFGDFAPTLNLRQLIPEVDHSAGIHSFPLLVLQVTFFKCGGASLGVGMQHHAADGFSGLHFINTWSDMARGLDLTIPPFIDRTLLRARDPPQPAFHHVEYQPAPSMKIPLDPSKSGPENTTVSIFKLTRDQLVALKAKSKEDGNTVSYSSYEMLAGHVWRSVGKARGLPNDQETKLYIATDGRSRLRPQLPPGYFGNVIFTATPLAVAGDLLSKPTWYAAGQIHDFLVRMDDNYLRSALDYLEMQPDLSALVRGAHTYKCPNLGITSWVRLPIYDADFGWGRPIFMGPGGIPYEGL…
AtCHI	AT3G55120	MSSSNACASPSPFPAVTKLHVDSVTFVPSVKSPASSNPLFLGGAGVRGLDIQGKFVIFTVIGVYLEGNAVPSLSVKWKGKTTEELTESIPFFREIVTGAFEKFIKVTMKLPLTGQQYSEKVTENCVAIWKQLGLYTDCEAKAVEKFLEIFKEETFPPGSSILFALSPTGSLTVAFSKDDSIPETGIAVIENKLLAEAVLESIIGKNGVSPGTRLSVAERLSQLMMKNKDEKEVSDHSVEEKLAKEN
OsCHI	4334588	MAAVSEVEVDGVVFPPVARPPGSGHAHFLAGAGVRGVEIAGNFIKFTAIGVYLEEGAAVP ALAKKWAGKSADELAADAAFFRDVVTGDFEKFTRVTMILPLTGEQYSDKVTENCVAAWKA AGVYTDAEGAAADKFKEAFKPHSFPPGASILFTHSPPGVLTVAFSKDSSVPEGAVAAAAI ENRALCEAVLDSIIGEHGVSPAAKRSIAARVSQLLKAESTGDVAAAEPAPVSA
AtF3H1	AT5G08640	MEVERVQDISSSSLLTEAIPLEFIRSEKEQPAITTFRGPTPAIPVVDLSDPDEESVRRAVVKASEEWGLFQVVNHGIPTELIRRLQDVGRKFFELPSSEKESVAKPEDSKDIEGYGTKLQKDPEGKKAWVDHLFHRIWPPSCVNYRFWPKNPPEYREVNEEYAVHVKKLSETLLGILSDGLGLKRDALKEGLGGEMAEYMMKINYYPPCPRPDLALGVPAHTDLSGITLLVPNEVPGLQVFKDDHWFDAEYIPSAVIVHIGDQILRLSNGRYKNVLHRTTVDKEKTRMSWPVFLEPPREKIVGPLPELTGDDNPPKFKPFAFKDYSYRKLNKLPLD
OsF3H1	4330843	MAEVQSVQALASSLAALPPEFVRSEHERPGATTFRGGDAPEIPVIDMAAPESAARVAEAA AEWGLFQVVNHGVPAAAVAELQRVGREFFALPQEEKARYAMDASSGKMEGYGSKLQKDLE GKKAWADFFFHNVAPPAMVNHDIWPSHPAGYREANEEYCKHMQRLARKLFEHLSTALGLD GGAMWEAFGGDELVFLHKINFYPPCPEPELTLGVAPHTDMSTFTVLVPNDVQGLQVFKDG HWYDVKYVPDALIIHIGDQIEILSNGRYKAVLHRTTVDKDRTRMSWPVFVEPPPEHVVGP HPQLVTDGSPAKYKAKKFKDYRHCKINKLPM
OsF3H2	9270463	MAPVATTFLPTASNEATLRPSFVRDEDERPRVAYNQFSDAVPVISLQGIDEAARAEIRAR VAGACEEWGIFQVVDHGVDAGLVADMARLARDFFALPPEDKLRFDMSGGKKGGFIVSSHL QGEAVKDWREIVTYFSYPVKSRDYSRWPDKPAGWRAVVEQYSERLMGLACKLLGVLSEAM GLDTNALADACVDMDQKVVVNFYPKCPQPDLTLGLKRHTDPGTITLLLQDLVGGLQATRD AGKTWITVQPIPGSFVVNLGDHAHYLSNGRFKNADHQAVVNSDCCRLSIATFQNPAPDAM VYPLAVRDGEEPILEEPITFAEMYRRKMARDLELAKLKKKAKEQRQLQQAALPPPPPTQV AAELAAQKPKSLDEILA
AtF3H2	AT3G51240	MAPGTLTELAGESKLNSKFVRDEDERPKVAYNVFSDEIPVISLAGIDDVDGKRGEICRQIVEACENWGIFQVVDHGVDTNLVADMTRLARDFFALPPEDKLRFDMSGGKKGGFIVSSHLQGEAVQDWREIVTYFSYPVRNRDYSRWPDKPEGWVKVTEEYSERLMSLACKLLEVLSEAMGLEKESLTNACVDMDQKIVVNYYPKCPQPDLTLGLKRHTDPGTITLLLQDQVGGLQATRDNGKTWITVQPVEGAFVVNLGDHGHFLSNGRFKNADHQAVVNSNSSRLSIATFQNPAPDATVYPLKVREGEKAILEEPITFAEMYKRKMGRDLELARLKKLAKEERDHKEVDKPVDQIFA

## Sheet: Supplementary Table 9
Supplementary Table 9 SSR analysis
Searching item	Numbers
Total number of sequences examined	38283
Total size of examined sequences (bp)	96059669
Total number of identified SSRs	26603
Number of SSR containing sequences	16165
Number of sequences containing more than 1 SSR	6148
Number of SSRs present in compound formation	3922
Mono nucleotide	10641
Di nucleotide	7891
Tri nucleotide	7254
Tetra nucleotide	503
Penta nucleotide	117
Hexa nucleotide	197

## Sheet: Supplementary Table 10
Supplementary Table 10 lncRNA sequences ID
c17263/f1p0/1800
c31584/f1p0/1480
c11986/f1p0/3461
c22009/f1p0/2654
c32469/f1p0/2745
c6241/f1p0/1523
c16698/f1p0/2176
c17832/f1p1/3746
c17114/f1p0/4114
c36775/f1p0/1176
c23259/f1p0/1963
c19550/f1p0/1014
c15292/f1p0/1286
c9269/f1p0/1265
c6105/f1p0/1140
c31718/f1p0/1397
c15291/f1p0/2320
c10493/f1p0/1045
c22225/f2p0/1046
c17997/f1p0/1294
c8801/f1p0/2619
c7705/f1p0/2197
c9875/f1p0/1195
c17893/f1p0/1872
c14487/f1p0/973
c16319/f1p0/4185
c17027/f1p1/2761
c5189/f2p0/3555
c11675/f1p0/1077
c19393/f1p0/2237
c16639/f1p0/2210
c28641/f1p1/967
c4549/f1p0/1522
c32262/f1p0/2637
c8102/f1p0/1306
c16641/f1p0/2137
c22522/f1p0/1255
c14893/f1p0/2130
c32640/f1p0/2190
c26084/f1p0/2347
c15138/f1p0/1322
c5664/f1p0/2477
c24536/f1p0/2288
c20528/f1p0/1158
c6682/f1p0/1387
c25331/f1p0/2369
c25437/f1p0/2375
c7417/f1p0/1281
c16041/f1p0/2418
c18046/f1p0/1334
c9045/f1p0/1227
c16804/f1p0/3362
c11930/f1p0/3568
c26032/f2p0/1176
c13427/f1p0/1014
c5693/f1p0/3644
c4438/f2p0/3555
c25679/f1p0/748
c24969/f1p0/1583
c27871/f1p1/1272
c10404/f1p0/2023
c24902/f1p0/1363
c5717/f4p1/3704
c8335/f1p0/2285
c6368/f1p0/2486
c25512/f1p0/2520
c24877/f1p0/1489
c4077/f1p0/2506
c5037/f1p0/3347
c8858/f1p0/4213
c26029/f1p0/2768
c14990/f1p0/3519
c5222/f1p0/2094
c15385/f1p0/1002
c34232/f1p0/1741
c21972/f1p0/2203
c24106/f1p0/1128
c32836/f1p0/448
c19713/f1p0/3686
c15931/f1p0/2068
c22463/f1p0/1529
c17183/f1p0/1054
c13108/f1p0/3738
c20224/f1p0/3748
c31839/f1p0/2566
c15888/f1p0/3608
c43052/f1p1/304
c7639/f1p1/3919
c30715/f1p0/2143
c8148/f1p0/3447
c22362/f1p0/2125
c20057/f1p0/1326
c14607/f2p0/2296
c18176/f1p0/1066
c32594/f1p0/2166
c24457/f1p0/2506
c5547/f1p0/3300
c7394/f1p1/1270
c14596/f1p0/4071
c31586/f1p0/2306
c26714/f1p0/1293
c5993/f1p0/2099
c19402/f1p3/2440
c14418/f1p0/1651
c31961/f1p0/1780
c34328/f1p0/1358
c30532/f1p0/2213
c27662/f1p0/1595
c9904/f1p0/4641
c16385/f1p1/1098
c13183/f2p1/1365
c11922/f1p0/1443
c2384/f2p0/2573
c20444/f1p0/1573
c10444/f1p0/2179
c39432/f1p0/1123
c5254/f1p0/2230
c25491/f1p0/2291
c6513/f1p0/2631
c12744/f2p0/2542
c11362/f1p0/3393
c31274/f1p1/2262
c36369/f1p0/1465
c15946/f1p0/1559
c3580/f1p1/1504
c6920/f1p0/3314
c10104/f1p0/1220
c8185/f1p0/2327
c10187/f1p0/2171
c22673/f1p0/1512
c36319/f1p1/1444
c24995/f1p1/1150
c6219/f1p0/1222
c8337/f1p0/3776
c9593/f1p0/2647
c10021/f3p5/2539
c2378/f2p0/1496
c19552/f1p3/545
c31322/f1p0/1115
c3713/f1p0/2589
c7575/f1p0/3262
c1926/f7p0/3506
c10467/f1p0/1123
c13614/f1p0/3384
c6918/f1p0/2712
c19033/f1p0/1542
c9356/f1p0/1069
c18235/f1p0/3761
c6621/f1p1/3499
c15836/f1p0/3417
c26661/f1p1/1217
c7956/f1p0/3701
c10850/f1p0/2245
c9961/f1p0/2801
c18605/f1p0/2263
c32384/f1p0/2166
c13461/f1p0/1155
c7347/f1p0/3511
c3958/f1p0/2467
c3283/f1p0/3963
c8146/f1p0/3501
c18282/f1p0/1408
c27790/f1p0/1248
c13979/f2p0/2506
c3354/f1p0/1049
c18991/f1p0/1707
c23362/f1p0/2290
c2682/f2p0/2242
c15847/f1p1/2545
c8113/f1p0/3526
c28349/f1p0/1128
c32289/f1p1/929
c29676/f1p0/2339
c32447/f1p0/2247
c26929/f1p3/1544
c13726/f1p0/2337
c11012/f1p0/2097
c15854/f1p0/1348
c21997/f1p0/2460
c6100/f1p0/3355
c13927/f1p1/3613
c6101/f1p0/2898
c16390/f1p0/2488
c34273/f1p0/1834
c31560/f1p0/2504
c7472/f1p0/1051
c24264/f1p0/1121
c10342/f1p0/2439
c16411/f1p1/3495
c30679/f1p0/2236
c24217/f1p0/2139
c11066/f1p0/1562
c14016/f1p0/1174
c35300/f1p2/1741
c23438/f1p0/1051
c31502/f1p0/461
c17730/f1p0/3676
c31970/f1p0/1521
c5278/f1p0/1732
c20417/f1p1/1048
c15197/f1p0/3579
c16870/f1p0/3714
c25330/f1p0/2719
c33474/f1p0/1648
c13761/f1p0/4525
c23382/f1p0/1568
c15657/f1p0/3680
c17851/f1p0/1366
c7147/f1p0/2038
c27873/f1p0/1613
c28467/f1p0/972
c32278/f1p0/606
c7548/f1p0/2832
c5630/f1p0/1340
c17827/f1p1/2659
c24617/f1p0/1411
c30751/f1p0/2561
c32638/f1p1/1711
c15123/f1p0/2550
c10455/f1p0/2010
c16637/f1p0/1009
c6446/f1p0/2435
c5175/f1p0/2669
c6234/f2p0/2121
c16863/f1p0/3210
c8766/f1p0/1167
c11889/f1p0/1536
c22335/f1p0/1949
c34010/f1p0/1207
c35782/f1p0/1276
c25150/f1p0/1347
c3679/f1p0/2554
c35676/f1p1/1075
c21375/f1p3/2587
c10380/f1p0/2320
c23915/f1p4/2607
c21847/f1p0/2422
c21739/f1p0/2127
c23652/f1p1/982
c19564/f1p0/1418
c18210/f1p0/2191
c20026/f1p0/850
c19386/f1p0/965
c30975/f1p1/2170
c16765/f1p0/2217
c29452/f1p0/2757
c31956/f1p0/2770
c19871/f1p0/4341
c26475/f1p0/2282
c32696/f1p0/822
c5214/f1p0/2887
c8880/f1p0/4316
c13046/f5p5/1163
c18252/f1p0/2221
c22121/f1p0/2114
c3735/f1p0/3140
c39800/f1p0/813
c4950/f1p0/1946
c17443/f1p0/2035
c12900/f1p0/2487
c30240/f1p0/2195
c18125/f1p2/3916
c39932/f1p0/1355
c15734/f1p0/1343
c17555/f1p0/1372
c15619/f1p0/3557
c15849/f1p0/3652
c3483/f1p0/1113
c8902/f1p2/1604
c12737/f4p4/1569
c15023/f1p0/2159
c14261/f1p0/2450
c10965/f1p0/1554
c10455/f1p0/3473
c31900/f1p1/1181
c14153/f1p0/2341
c10907/f1p0/3996
c27950/f1p0/845
c14566/f1p1/2083
c18116/f1p0/1592
c17284/f1p1/1982
c5155/f1p0/2252
c13196/f2p0/3578
c6966/f1p0/1368
c5748/f1p0/1497
c35487/f1p0/1013
c17219/f1p0/1662
c32999/f1p0/1312
c26168/f1p0/2321
c32504/f1p1/1035
c13607/f1p0/1687
c9694/f1p0/1149
c35418/f1p0/532
c14167/f1p4/2468
c24845/f1p0/1172
c11562/f1p1/3920
c19272/f1p0/2576
c16094/f1p0/1259
c11962/f1p0/3334
c26069/f1p0/2454
c14728/f1p0/3529
c17640/f1p0/2481
c19122/f1p0/1525
c18371/f1p0/3581
c11088/f1p0/3381
c29956/f1p0/2743
c12016/f1p0/1919
c15233/f1p1/1053
c18187/f1p0/1361
c5452/f1p0/3388
c31780/f1p0/2068
c4178/f1p0/2601
c13469/f1p0/1503
c13364/f1p0/4196
c14897/f1p0/2224
c5401/f1p0/3526
c15639/f1p0/1452
c18218/f1p0/3411
c31442/f1p0/1081
c8847/f1p0/1822
c25183/f1p0/1292
c14684/f1p0/1196
c24492/f1p0/2629
c21945/f1p0/2210
c11340/f1p2/3982
c11716/f2p1/3916
c14089/f1p2/3939
c23912/f1p1/2043
c5943/f2p0/3660
c10020/f1p0/3472
c14854/f1p1/2357
c16255/f1p0/2422
c14478/f1p0/2360
c22752/f1p0/2203
c31465/f1p0/1290
c35486/f1p0/1024
c10514/f3p0/2268
c7905/f1p0/1339
c33039/f1p2/2556
c26504/f1p2/2412
c23745/f1p1/2181
c30597/f1p0/2350
c30594/f1p0/2411
c24871/f1p0/2036
c21924/f1p2/2473
c22481/f2p1/2319
c27745/f1p0/1007
c30440/f1p0/2222
c32600/f1p0/1502
c36731/f1p0/1126
c15743/f2p1/2431
c9899/f1p1/3502
c15723/f1p0/1484
c14440/f1p0/3487
c14646/f2p0/1135
c5825/f1p1/3464
c14497/f1p0/2235
c31999/f1p0/1780
c3440/f1p0/1165
c26660/f1p1/1300
c23181/f1p0/2140
c10602/f1p1/2841
c3492/f1p0/984
c4195/f1p0/1010
c10154/f1p0/2335
c7154/f1p0/4588
c26673/f1p0/1380
c24350/f1p0/2050
c10425/f1p0/1014
c35966/f1p0/1641
c31127/f1p0/1574
c13428/f1p0/2503
c5713/f1p1/2290
c7934/f1p0/2311
c6972/f1p0/1006
c20234/f1p0/1447
c16952/f1p1/1117
c3258/f1p0/2272
c13253/f4p0/1140
c39982/f1p0/1332
c34844/f1p0/1489
c29493/f1p0/2575
c23235/f1p1/2175
c24858/f1p0/2418
c6397/f1p0/2177
c29678/f1p0/2515
c19406/f1p0/1240
c16916/f1p0/1029
c21881/f2p1/1429
c32186/f1p0/1468
c31903/f1p0/1385
c25326/f1p0/1022
c19113/f1p0/2492
c22345/f1p0/1445
c6102/f1p0/1274
c22501/f1p0/747
c18875/f1p0/1081
c33726/f1p0/1140
c3710/f1p3/2569
c23796/f1p3/2676
c30661/f1p2/2534
c11930/f2p0/1197
c23969/f1p0/2703
c12827/f3p0/2146
c10667/f1p0/3599
c23782/f1p0/1081
c18749/f1p1/4098
c29315/f1p0/2539
c35821/f1p0/1868
c32409/f1p0/1451
c6763/f1p0/2326
c14488/f1p0/3280
c26989/f1p0/1090
c24881/f1p0/1212
c6350/f1p0/2168
c15230/f1p0/1981
c19973/f1p0/1360
c22735/f1p0/2790
c35850/f1p0/1716
c10928/f1p0/2369
c8725/f1p0/3325
c12787/f3p2/4655
c12657/f3p0/2703
c11534/f1p0/1402
c29121/f1p0/2236
c4372/f1p0/2428
c22565/f1p2/1498
c31072/f1p0/1084
c5143/f1p0/3456
c11468/f1p0/2515
c23373/f1p0/2503
c17567/f1p0/2355
c15572/f1p0/2179
c4320/f1p0/3460
c21414/f1p0/2150
c27618/f1p0/1020
c15616/f1p0/2319
c24747/f1p0/993
c24221/f1p0/1132
c7819/f2p1/3894
c5031/f1p0/1102
c8145/f1p0/1729
c24279/f1p0/2465
c10747/f1p0/4428
c5333/f1p0/1338
c18559/f1p0/1499
c27026/f1p0/1440
c27436/f1p0/1195
c29167/f1p0/2083
c17145/f1p0/3876
c10865/f3p3/2232
c13034/f1p0/2306
c10400/f1p0/3735
c10011/f1p0/4237
c32441/f1p0/2630
c32275/f1p0/1065
c21438/f1p0/2735
c43030/f1p2/402
c35537/f1p0/810
c18945/f2p0/2334
c22621/f1p1/2539
c8535/f1p0/2304
c27057/f1p0/1089
c30916/f1p2/2148
c6379/f1p0/1487
c16640/f1p0/4274
c16436/f1p0/1561
c6812/f1p0/1503
c9281/f1p0/2163
c8568/f1p0/3740
c31634/f1p0/2407
c20583/f1p0/1286
c19261/f1p0/1538
c22391/f1p0/1263
c27739/f1p0/1227
c16480/f1p0/1179
c32678/f1p0/2688
c35139/f1p0/1181
c25633/f1p0/2303
c10821/f1p0/2175
c16458/f2p0/2510
c34917/f1p0/1179
c19581/f1p1/1655
c6968/f1p0/1144
c14445/f1p1/1682
c26889/f1p0/1370
c8719/f1p0/1428
c14112/f1p1/2204
c4014/f1p2/2654
c13676/f1p0/1511
c26705/f1p0/2417
c6649/f1p0/2346
c26791/f1p0/1103
c30988/f1p0/2799
c40188/f1p0/1076
c5259/f1p0/1656
c23657/f1p0/2522
c33581/f1p0/1147
c6511/f1p0/1380
c31635/f1p0/1294
c31262/f1p0/1444
c20208/f1p0/1292
c26045/f1p1/2227
c35190/f1p0/1218
c17688/f1p1/1776
c30120/f1p0/2183
c22399/f1p0/1196
c35668/f1p0/1010
c25831/f1p0/2110
c33729/f1p0/1204
c8991/f1p0/2316
c23068/f1p2/1557
c30260/f1p0/2459
c22879/f1p0/2085
c5459/f1p0/1350
c34469/f1p0/1300
c22333/f1p0/1094
c35113/f1p0/1196
c8853/f1p0/2419
c6920/f1p0/2218
c17335/f1p0/2598
c4568/f1p0/3464
c3058/f1p2/1242
c4160/f1p0/1391
c4484/f1p0/1637
c4967/f1p0/1214
c5798/f1p0/1546
c5842/f1p0/1208
c5858/f1p1/1219
c5876/f1p0/1252
c6128/f1p0/1636
c6294/f1p0/1025
c6314/f1p0/797
c6521/f1p0/1187
c6642/f1p1/1456
c6672/f1p1/1229
c6766/f1p2/1703
c7070/f1p0/1821
c7105/f1p0/1121
c7267/f1p0/1643
c7552/f1p0/1558
c7577/f1p0/1716
c7901/f1p0/1441
c8996/f1p0/1566
c9033/f1p0/1080
c10157/f1p0/1340
c10403/f1p0/1168
c10694/f1p0/606
c10800/f1p0/1515
c10894/f2p0/1447
c11158/f1p0/1641
c11236/f1p0/1025
c11245/f1p0/1332
c11319/f1p0/1666
c11568/f1p0/1062
c11579/f1p0/684
c12087/f1p0/1672
c13748/f1p0/1047
c13831/f2p0/1471
c13881/f1p0/1927
c13987/f1p0/1869
c14410/f1p0/1297
c14578/f1p0/1540
c15564/f1p0/1152
c15679/f1p0/1592
c15692/f1p0/758
c15706/f1p0/1012
c15712/f1p0/1281
c16122/f1p0/1441
c16227/f1p0/1303
c16535/f1p0/1295
c16956/f1p0/1053
c17341/f1p0/1856
c18063/f1p3/1161
c18260/f1p1/1287
c18385/f1p0/1157
c18500/f1p0/1392
c18549/f1p0/1077
c18687/f1p0/1246
c18717/f1p0/1525
c18817/f1p0/1378
c18834/f1p0/940
c19029/f1p0/1379
c19215/f1p1/613
c19505/f1p0/1125
c20073/f1p0/1215
c22551/f1p0/1838
c22886/f1p0/1020
c23096/f1p1/1454
c23236/f1p0/961
c23384/f1p0/1713
c23485/f1p1/1162
c23696/f1p0/1402
c23728/f1p0/1507
c24013/f1p0/1230
c24171/f1p0/970
c24549/f2p0/1450
c24715/f1p0/1001
c24857/f1p0/1049
c25007/f1p0/1006
c25033/f1p0/1622
c25052/f1p1/1322
c25120/f1p0/1123
c25282/f1p0/1542
c25498/f1p0/1368
c26327/f1p0/1428
c26531/f1p0/1446
c26685/f1p0/1227
c26810/f1p0/1064
c26845/f1p1/1109
c27251/f1p0/888
c27483/f1p0/1517
c27519/f1p0/1100
c27633/f1p1/1225
c28114/f1p0/1108
c28166/f1p0/1247
c30892/f2p1/1244
c31207/f1p0/942
c31354/f1p0/983
c31725/f1p1/1758
c31744/f1p1/1329
c31751/f1p1/1552
c31994/f1p1/1051
c32076/f1p1/1334
c32150/f1p0/965
c32532/f1p0/1479
c32846/f1p0/1275
c32885/f1p0/1583
c32953/f1p0/1088
c33536/f1p0/1642
c33609/f1p0/1518
c34366/f1p0/1102
c34539/f1p1/1089
c34638/f1p0/1783
c34712/f1p1/1108
c35649/f1p1/1350
c35705/f1p0/1441
c35891/f1p0/698
c36037/f1p0/1120
c36147/f1p1/1047
c36256/f1p0/1034
c36257/f1p0/1244
c36712/f1p0/1461
c36759/f1p0/1351
c36766/f1p0/1389
c39508/f1p0/1076
c39540/f1p0/1034
c40030/f1p0/1761
c40078/f1p0/1056
c40101/f1p0/1149
c40205/f1p0/1139
c2163/f3p0/2147
c2534/f3p1/2211
c3078/f2p1/2238
c3277/f1p0/2239
c3574/f1p2/2147
c3609/f1p0/2130
c4280/f1p0/2399
c4284/f1p0/2069
c5938/f2p0/2298
c5973/f1p0/2346
c6935/f1p0/2028
c8119/f2p1/2353
c9009/f2p1/2347
c9562/f1p0/2721
c9842/f1p0/2027
c10227/f1p0/2407
c10402/f2p0/2518
c10470/f2p0/2289
c10624/f3p0/2335
c10632/f1p0/2036
c10962/f1p0/2216
c11306/f1p0/2116
c11410/f1p0/2744
c12680/f2p0/2690
c12928/f1p0/2415
c13478/f1p0/2427
c13834/f1p0/2675
c14365/f1p0/2588
c14529/f1p1/2599
c14603/f1p0/2448
c14688/f2p1/2781
c15066/f1p0/2779
c15202/f1p1/2335
c15701/f1p0/2442
c16431/f1p0/2294
c16726/f1p1/2198
c16943/f1p0/2188
c17053/f1p1/2453
c17709/f1p0/2630
c17813/f1p0/2695
c18779/f1p0/2322
c18780/f1p0/2210
c18810/f1p0/2108
c18827/f1p0/2233
c19021/f1p0/2401
c19036/f1p0/2610
c19060/f1p0/2195
c19174/f1p0/2171
c19349/f1p0/2826
c21634/f1p1/2428
c21785/f1p0/2404
c22241/f1p0/2591
c22259/f1p0/2297
c22642/f1p0/2227
c22645/f1p0/2091
c22668/f1p0/2302
c22985/f2p1/2155
c23266/f1p0/2911
c23306/f1p1/2801
c23893/f1p0/2111
c24070/f1p0/2528
c24359/f1p0/2696
c24969/f1p0/2110
c25364/f2p0/2338
c25534/f1p0/2374
c25559/f1p0/2270
c25674/f1p0/2453
c26127/f1p0/2580
c26230/f1p0/2492
c26405/f1p0/2173
c26744/f1p0/2523
c29146/f1p1/2391
c29195/f1p0/2322
c29297/f1p0/2224
c29386/f1p1/2245
c29468/f1p0/2663
c29584/f1p1/2454
c29730/f1p1/2581
c29976/f1p0/2187
c30299/f1p0/2784
c30493/f1p0/2014
c30867/f1p0/2063
c30961/f1p0/2711
c31617/f1p0/2116
c31628/f1p0/2527
c31657/f1p0/2402
c31745/f1p0/2582
c31937/f1p0/2355
c32096/f1p0/2452
c32121/f1p1/2289
c32311/f1p0/2284
c32312/f1p0/2065
c32509/f1p1/2608
c32574/f1p0/2234
c32735/f1p0/2575
c2372/f2p0/4035
c2387/f3p0/3494
c2484/f7p0/3523
c3123/f1p0/3136
c4497/f1p2/3937
c4830/f1p0/3644
c5267/f2p0/3242
c5633/f1p1/3373
c5817/f1p0/4219
c5895/f1p0/3480
c6029/f1p0/4080
c6045/f1p0/3612
c6064/f1p0/3706
c6251/f1p0/4382
c6330/f1p0/3391
c6663/f1p1/4044
c6756/f1p0/3674
c6851/f1p1/3791
c7313/f1p0/3063
c7559/f1p1/3492
c7815/f1p0/4164
c7882/f1p0/3609
c7970/f1p0/3688
c8116/f1p0/3858
c8424/f1p0/3354
c9003/f2p0/3277
c9016/f1p0/3958
c9184/f1p1/4101
c9275/f1p0/3613
c9287/f1p0/3401
c9324/f1p0/3601
c9387/f1p0/3423
c9797/f1p0/3257
c10030/f2p0/3574
c10206/f1p0/3773
c10464/f2p1/3340
c10576/f1p0/3421
c10669/f1p0/3788
c10775/f1p0/3643
c11588/f1p0/3702
c11603/f1p0/3572
c13304/f2p0/3680
c13758/f1p1/4221
c14109/f1p1/3027
c14594/f1p0/3896
c14734/f1p0/4344
c14735/f1p1/3460
c14754/f1p1/3378
c14944/f1p0/4219
c15299/f1p0/3349
c15381/f1p1/3525
c15403/f1p0/3280
c15665/f1p0/3365
c16177/f1p0/3715
c16536/f1p0/4451
c16644/f1p0/3747
c16692/f1p0/3471
c17032/f1p0/3531
c17375/f1p1/3685
c17587/f1p0/3571
c17631/f1p0/3233
c17855/f1p0/4170
c17906/f1p0/3486
c18385/f1p0/3797
c18923/f1p2/4128
c18940/f1p0/3345
c19013/f1p1/3599
c19026/f1p1/3530
c19104/f1p0/3511
c19164/f1p1/3663
c19235/f1p1/4713
c19438/f1p0/3345
c19448/f1p0/4600
c19737/f1p0/4031
c3181/f1p0/2600
c3504/f1p0/888
c3618/f1p0/1413
c3784/f1p0/1149
c3813/f1p0/1081
c3964/f1p0/1366
c3991/f1p0/1188
c4120/f1p0/1069
c4498/f1p0/4244
c4671/f1p0/1266
c4741/f1p0/1549
c4960/f1p0/1874
c5205/f1p0/1189
c5361/f1p0/1341
c5379/f1p0/1411
c5607/f1p0/1286
c5705/f1p0/2908
c6094/f1p0/1547
c6123/f1p0/1318
c6166/f1p0/1196
c6217/f1p0/1074
c6266/f1p0/3459
c6491/f1p0/2450
c6572/f1p0/1159
c6719/f1p0/1363
c7006/f1p0/2033
c7125/f1p0/2007
c7197/f1p0/1373
c7918/f1p0/1609
c8049/f1p0/1520
c8451/f1p0/1773
c8714/f1p0/1717
c8731/f1p0/1216
c8873/f1p0/1937
c8879/f1p0/3613
c9021/f1p0/5527
c9517/f1p0/1302
c9690/f1p0/1079
c10607/f1p0/1278
c10727/f1p0/4640
c11002/f1p0/1167
c11671/f1p0/1652
c11713/f1p0/5156
c11943/f1p0/1865
c12036/f1p1/1603
c13449/f1p0/1561
c13534/f1p0/1920
c13687/f1p0/1731
c13716/f1p0/1161
c13955/f1p0/1350
c14252/f1p0/1419
c14426/f1p0/1294
c14558/f1p0/4304
c14584/f1p0/1861
c15108/f1p0/1887
c15661/f1p0/1279
c15733/f1p0/876
c15856/f1p0/1773
c16037/f1p0/1172
c16070/f1p0/1422
c16166/f1p0/1706
c16252/f1p0/1538
c16472/f1p0/1213
c16542/f1p0/1987
c16710/f1p0/1286
c16815/f1p0/566
c16939/f1p0/5275
c17003/f1p0/1803
c17121/f1p0/1592
c17151/f1p0/1312
c17455/f1p0/1599
c17550/f1p0/1490
c17789/f1p0/1909
c17859/f1p0/1263
c17875/f1p0/1383
c18129/f1p0/4606
c18189/f1p0/1330
c18332/f1p0/2033
c18362/f1p0/1057
c18565/f1p0/3723
c18626/f1p1/1287
c18655/f1p0/1288
c18691/f1p0/1215
c18897/f1p0/1246
c19354/f1p0/1082
c19391/f1p0/3480
c19488/f1p0/946
c19498/f1p0/1732
c19717/f1p0/2308
c19740/f1p0/1584
c19953/f1p0/3029
c20075/f1p0/1570
c20385/f1p0/1366
c20552/f1p0/1799
c22482/f1p0/1728
c22491/f1p0/1377
c22564/f1p0/1477
c22899/f1p0/1406
c23198/f1p0/1695
c23441/f1p0/1375
c23587/f1p0/1916
c23622/f1p0/1367
c23669/f1p0/1917
c23700/f1p0/1533
c23928/f1p0/1562
c24279/f1p0/1620
c24656/f1p0/1262
c24739/f1p0/1594
c24810/f1p0/1737
c24847/f1p0/2634
c24983/f1p0/1727
c25328/f1p0/1621
c25471/f1p0/1200
c26115/f1p0/1133
c26341/f1p0/1470
c26348/f1p0/7334
c26553/f1p0/1410
c26655/f1p0/1279
c26683/f1p0/1529
c26801/f1p0/10443
c27012/f1p0/3503
c27089/f1p0/5494
c27472/f1p0/1042
c27972/f1p0/815
c28105/f1p0/1213
c28145/f1p0/6811
c28255/f1p0/2463
c28265/f1p0/2126
c28666/f1p0/1191
c30927/f1p0/1716
c30971/f1p0/1092
c31042/f1p0/1455
c31214/f1p0/1305
c31422/f1p0/2205
c31622/f1p0/1225
c31902/f1p0/1542
c31993/f1p0/1201
c32217/f1p0/1398
c32296/f1p0/1214
c32708/f1p0/1873
c32827/f1p0/4869
c32886/f1p0/722
c32939/f1p0/1490
c33183/f1p0/1075
c33236/f1p0/5040
c33549/f1p0/1973
c33678/f1p0/1063
c33971/f1p0/1295
c34018/f1p0/1358
c34042/f1p0/1393
c34245/f1p0/2019
c34246/f1p0/1409
c34337/f1p0/2131
c34338/f1p0/1296
c34412/f1p0/1279
c34479/f1p0/1220
c34513/f1p0/1243
c34537/f1p0/2227
c34783/f1p0/1425
c34885/f1p0/1188
c35098/f1p0/1919
c35270/f1p0/1766
c35291/f1p0/1540
c35380/f1p1/1658
c35501/f1p0/1322
c35728/f1p0/1599
c35792/f1p0/1317
c35829/f1p0/1083
c35963/f1p0/1007
c36013/f1p0/1267
c36035/f1p0/3140
c36225/f1p0/4576
c36455/f1p0/1195
c36571/f1p0/1536
c36678/f1p0/1386
c36745/f1p0/1555
c36768/f1p0/1244
c39488/f1p2/996
c39596/f1p0/3865
c39804/f1p0/1593
c39851/f1p0/1124
c39920/f1p0/1489
c39925/f1p0/1224
c39943/f1p0/1139
c39959/f1p0/1472
c40005/f1p0/1413
c40105/f1p0/1409
c40140/f1p0/1475
c40145/f1p0/1482
c3199/f1p0/2515
c3276/f1p0/2636
c3451/f1p0/2496
c3489/f1p0/2492
c3994/f1p0/2460
c4121/f1p0/2226
c4364/f1p0/2250
c4807/f1p0/2321
c5018/f1p0/2285
c5178/f1p1/2186
c5262/f1p0/3038
c5377/f1p0/2694
c5461/f1p0/2125
c6376/f1p0/2034
c6795/f1p0/2369
c7694/f1p0/2236
c8172/f1p0/2363
c8378/f1p0/2755
c8529/f1p0/2176
c8615/f1p0/2435
c9121/f1p1/2551
c9147/f1p0/2324
c9181/f1p0/2087
c9303/f1p0/2483
c10025/f1p0/2388
c10111/f1p0/2347
c10353/f1p0/2499
c10401/f1p0/1819
c10480/f1p0/2111
c11090/f1p0/2160
c11183/f1p0/2691
c11417/f1p0/2323
c11457/f1p2/2929
c11497/f1p1/2517
c11654/f1p1/2369
c13080/f1p0/2535
c13199/f1p0/3420
c13510/f1p0/2270
c13675/f1p0/2618
c13960/f1p0/2510
c14243/f1p0/2508
c14289/f1p0/2332
c14364/f1p1/2256
c14418/f1p0/2292
c14494/f1p0/2507
c14815/f1p0/2121
c15044/f1p0/2148
c15106/f1p0/2562
c15107/f1p0/2746
c15226/f1p0/2862
c16363/f1p0/2236
c16376/f1p0/2334
c16560/f1p0/2503
c16584/f1p0/2960
c16611/f1p0/2362
c16651/f1p0/2849
c16791/f1p0/2240
c16887/f1p0/2269
c16898/f1p0/2521
c16996/f1p0/2935
c17238/f1p0/2200
c17389/f1p0/2550
c17399/f1p0/2180
c17673/f1p0/2746
c17929/f1p0/2098
c18056/f1p0/2005
c18499/f1p0/2014
c18719/f1p0/2287
c18764/f1p0/2105
c18811/f1p0/1988
c19063/f1p0/2510
c21401/f1p0/2848
c21461/f1p0/2334
c21556/f1p0/2370
c21654/f1p0/2378
c21744/f1p2/2557
c21906/f1p0/2559
c22048/f1p0/2845
c22428/f1p0/2223
c22447/f1p1/2472
c22507/f1p0/2703
c22738/f1p0/2128
c22875/f1p0/1798
c23537/f1p1/2100
c23794/f1p0/2357
c24399/f1p0/2486
c24538/f1p0/2640
c24676/f1p0/2056
c24960/f1p0/2506
c25094/f1p0/2114
c25098/f1p0/2300
c25189/f1p0/2630
c25205/f1p0/2443
c25399/f1p0/2698
c25755/f1p0/2309
c25826/f1p0/2512
c26215/f1p0/2424
c26222/f1p0/2355
c26328/f1p0/2563
c26388/f1p0/2810
c26455/f1p0/2572
c26772/f1p0/2655
c29157/f1p0/2473
c29165/f1p0/2458
c29199/f1p0/1889
c29238/f1p0/2308
c29528/f1p0/2841
c29591/f1p0/2511
c29925/f1p0/6639
c29934/f1p0/2189
c30190/f1p2/2301
c30311/f1p0/2257
c30348/f1p0/2207
c30374/f1p0/2191
c30412/f1p0/2051
c30470/f1p0/2174
c30487/f1p0/2064
c30543/f1p0/2482
c30595/f1p0/2480
c30691/f1p0/2385
c30806/f1p0/2562
c31052/f1p0/2467
c31235/f1p0/2109
c31389/f1p0/2376
c31604/f1p0/2806
c31852/f1p0/2292
c31902/f1p0/1999
c31980/f1p0/2315
c32022/f1p0/2247
c32126/f1p0/2523
c32128/f1p0/2289
c32155/f1p0/2465
c32502/f1p0/2491
c32624/f1p0/2698
c32759/f1p0/2202
c32977/f1p0/2233
c2959/f1p0/4099
c3175/f1p0/4170
c3266/f1p0/3144
c3285/f1p0/4189
c3348/f1p0/3572
c3425/f1p0/3929
c3732/f1p0/3840
c3769/f1p0/4217
c3821/f1p0/3768
c4136/f1p0/4256
c4243/f1p0/4088
c4275/f1p0/3621
c4380/f1p0/4391
c4478/f1p0/3438
c4820/f1p0/4758
c5040/f1p0/4311
c5305/f1p0/3214
c5582/f1p0/4657
c5719/f1p0/3485
c5950/f1p0/4512
c6082/f1p0/3398
c6103/f1p0/3695
c6170/f1p0/3724
c6268/f1p1/3607
c6462/f1p0/3704
c6584/f1p0/4400
c6644/f1p0/3884
c6741/f1p0/3725
c7090/f1p0/3343
c7195/f1p0/3828
c7301/f1p0/7213
c7379/f1p0/3457
c7387/f1p1/3535
c7572/f1p0/4154
c8120/f1p0/3582
c8224/f1p0/4482
c8422/f1p0/4625
c8483/f1p0/3422
c8582/f1p0/3179
c8817/f1p0/4202
c8832/f1p0/3231
c8857/f1p0/4432
c9399/f1p0/4237
c9479/f1p0/4124
c9522/f1p1/3575
c9676/f1p0/3775
c10591/f1p0/3981
c10814/f1p0/4042
c10877/f1p0/3849
c10936/f1p0/4015
c10975/f1p0/3563
c11063/f1p0/3735
c11727/f1p0/3644
c11735/f1p0/3947
c11782/f1p0/3610
c11840/f1p0/3830
c11891/f1p0/4119
c11980/f1p1/3482
c11997/f1p0/3699
c12090/f1p0/3420
c13372/f1p0/5892
c13588/f1p1/4427
c13684/f1p0/6644
c13849/f1p0/3173
c13994/f1p0/3490
c14045/f1p0/3301
c14176/f1p0/3796
c14612/f1p0/3569
c15024/f1p0/3878
c15199/f1p1/3786
c15273/f1p0/3875
c15317/f1p0/3616
c15558/f1p0/3647
c15599/f1p0/4173
c16061/f1p0/4629
c16316/f1p0/3389
c16324/f1p0/3898
c16365/f1p0/4155
c16389/f1p0/4221
c16703/f1p0/3567
c16718/f1p0/4073
c16802/f1p0/3891
c16848/f1p0/4357
c16938/f1p0/4260
c17081/f1p0/3593
c17148/f1p0/3546
c17229/f1p0/3766
c17582/f1p0/4101
c17584/f1p0/3793
c17604/f1p0/3534
c17877/f1p0/3424
c17916/f1p0/3740
c18103/f1p0/3495
c18315/f1p0/3610
c18333/f1p0/5029
c18428/f1p0/4243
c18555/f1p0/3699
c18649/f1p0/3946
c18685/f1p0/4023
c18786/f1p0/3503
c18860/f1p0/3065
c19238/f1p0/4989

[truncated: 1 more sheets: Supplementary Table 11]
